# Supplementary material for: Metabolic Heat Stress Adaption in Transition Cows: Differences in Macronutrient Oxidation between Late-Gestating and Early-Lactating German Holstein Dairy Cows
Source: PLoS One. 2015 May 4;10(5):e0125264. doi: 10.1371/journal.pone.0125264 (PMC4418699; doi:10.1371/journal.pone.0125264)
Supplement: S1 Table — HS heat stress group; PF pair-fed group; ap ante partum; pp post-partum; P1 period 1 (thermoneutral conditions, ad libitum feeding); P2 period 2 (either heat stress, ad libitum feeding (HS) or thermoneutral conditions, pair-feeding(PF)); Genotype of HSP70.1 5′-UTR 895 according to [16]; BW body weight (kg); BFT back fat thickness (mm); HP/mBW heat production per metabolic weight (kJ/d*kg0.75); COX/mBW net carbohydrate oxidation per metabolic weight (g/(d*kg0.75)); FOX/mBW net fat oxidation per metabolic weight (g/d* kg0.75); EB energy balance (MJ); Water_cond water condensate (L/d); Conductance (kJ/(K*kg0.75)). (XLS) [file pone.0125264.s005.xls]

## Sheet: Tabelle1
Animal	HSP70.1	Group	Treatment	Stage	Period	BW	BFT	HP/mBW	COX/mBW	FOX/mBW	COX/FOX	EB	Water_cond	Conductance
3	C/C	HSap	HS	ap	P1	588.5	10.3	872.17	0.669064	21.3727	0.0313046	-37.8637		35.5988
7	del/del	HSap	HS	ap	P1	679.5	6	968.26	17.6755	16.8889	1.04657	-10.5543	16.1	40.8549
8	C/C	HSap	HS	ap	P1	639	12.3	975.92	10.9187	19.7382	0.553175	-9.57447	11	40.8335
9	C/del	HSap	HS	ap	P1	671.5	7.7	1082.32	25.6035	16.4419	1.55721	-1.19154	22.9	45.2854
12	C/del	HSap	HS	ap	P1	881	22.4	838.17	24.3287	11.046	2.20249	-32.8685	21.5	35.5157
13	C/C	HSap	HS	ap	P1	608	10.4	1093.62	13.6848	21.5315	0.635574	-6.23632	14.96	45.3784
14	C/C	HSap	HS	ap	P1	726.5	13	846.77	1.38564	20.3987	0.0679279	-29.3209	13.42	34.562
3	C/C	HSap	HS	ap	P2	587.5	10.6	873.82	-3.07069	22.9393	-0.133861	-52.9049	16.2	74.0525
7	del/del	HSap	HS	ap	P2	674.5	8.6	884.65	4.23543	20.3081	0.208559	-48.7126	20.5	78.2876
8	C/C	HSap	HS	ap	P2	627	11	767.03	-7.74398	22.1849	-0.349066	-47.4559	12.6	62.8713
9	C/del	HSap	HS	ap	P2	636	7.9	964.1	13.9045	18.3546	0.757553	-42.7758	27.3	81.7034
12	C/del	HSap	HS	ap	P2	864	21.2	783.67	0.586717	19.2902	0.0304154	-69.3304	21.2	68.1452
13	C/C	HSap	HS	ap	P2	600	7.4	885.53	17.0533	15.1943	1.12235	-31.4833	25.8	73.1843
14	C/C	HSap	HS	ap	P2	701	13.6	727.86	7.52432	15.1504	0.49664	-59.5443	22.8	62.2103
1	C/del	PFap	PF	ap	P1	704.5	16.7	987.16	10.6378	20.1188	0.528751	-20.8675	16.2	42.1863
2	C/del	PFap	PF	ap	P1	796	22.8	791.56	24.4001	9.8281	2.48269	-18.1112	16.8	33.5407
5	del/del	PFap	PF	ap	P1	606	7.5	1131.93	25.7822	17.704	1.45629	-14.3897	18.4	48.1672
6	C/C	PFap	PF	ap	P1	792	14	881.36	25.9305	11.4493	2.2648	-19.5573	18.8	36.7233
10	C/C	PFap	PF	ap	P1	661	14.6	937.69	32.246	10.2496	3.14608	-1.6027	14	40.0722
11	C/C	PFap	PF	ap	P1	785.5	12.6	956.76	14.8997	17.728	0.840461	-24.3535	16.1	40.5407
1	C/del	PFap	PF	ap	P2	670	16.1	970.61	6.40432	21.5794	0.296779	-50.5869	16	40.1079
2	C/del	PFap	PF	ap	P2	768	12.9	683.24	10.6775	12.7884	0.834933	-55.0477	13.6	29.3236
5	del/del	PFap	PF	ap	P2	604	6.7	1016.35	11.388	20.6046	0.552693	-37.9778	15.5	42.7038
6	C/C	PFap	PF	ap	P2	773.5	16.4	829.52	15.6134	14.4392	1.08132	-55.9331	16.7	35.4496
10	C/C	PFap	PF	ap	P2	635.5	14	719.69	12.037	13.1065	0.918403	-45.5476	11.3	31.0211
11	C/C	PFap	PF	ap	P2	771	11.7	835.73	0.678698	20.4664	0.0331616	-51.567	11.3	36.0228
3	C/C	HSpp	HS	pp	P1	484.5	8.1	1194.76	15.6969	23.2835	0.674164		14.6	51.0581
7	del/del	HSpp	HS	pp	P1	590	5.6	1223.43	11.982	25.3393	0.472861		14.5	52.0609
8	C/C	HSpp	HS	pp	P1	549	10	1144.87	23.6576	18.748	1.26187		16.3	48.1038
9	C/del	HSpp	HS	pp	P1	577.5	6.6	1274.91	40.3167	15.241	2.64527			53.3435
12	C/del	HSpp	HS	pp	P1	716.5	19.2	974.13	18.3125	16.7368	1.09414		21.4	41.2767
13	C/C	HSpp	HS	pp	P1	502	9.2	1290.01	50.8116	11.5298	4.40699		21.3	52.8693
3	C/C	HSpp	HS	pp	P2	463.5	8.1	900.21	1.90261	21.5699	0.0882069		15.2	74.3975
7	del/del	HSpp	HS	pp	P2	540	6	1084.72	3.37257	25.462	0.132455		19.8	90.3933
8	C/C	HSpp	HS	pp	P2	528	10.4	783.41	22.6068	10.4533	2.16264		18.5	71.2191
9	C/del	HSpp	HS	pp	P2	516	5.1	980.64	9.66051	20.3497	0.474726			83.8154
12	C/del	HSpp	HS	pp	P2	634.5	14.1	869.63	17.2251	14.7655	1.16657		23.8	71.2811
13	C/C	HSpp	HS	pp	P2	488.5	6.7	972.12	38.759	8.64183	4.48505			73.6455
1	C/del	PFpp	PF	pp	P1	526.5	8	1254.81	18.8995	23.4201	0.806979			52.7231
2	C/del	PFpp	PF	pp	P1	642.5	12.5	1106.66	39.1618	11.7154	3.34275		17.1	46.6945
4	C/C	PFpp	PF	pp	P1	582	6.8	1032.93	40.5724	9.32615	4.35039		13.4	44.3318
6	C/C	PFpp	PF	pp	P1	550	10.1	1116.35	38.6056	12.0675	3.19914		16.4	48.3268
10	C/C	PFpp	PF	pp	P1	694	8.3	1050.07	36.6203	11.2186	3.26426		23.6	43.7529
11	C/C	PFpp	PF	pp	P1	511	5	1286.46	25.7147	21.4626	1.19812			54.743
1	C/del	PFpp	PF	pp	P2	467.5	6.9	1012.32	-1.61449	25.8103	-0.062552		11	42.3565
2	C/del	PFpp	PF	pp	P2	604	10.1	799.21	17.8312	12.76	1.39743		14.6	34.5978
4	C/C	PFpp	PF	pp	P2	533.5	6	921.88	23.873	13.32	1.79226		13.7	40.2568
6	C/C	PFpp	PF	pp	P2	487.5	8.5	965.44	21.8568	15.1767	1.44015		13	41.9757
10	C/C	PFpp	PF	pp	P2	639.5	10.9	914.48	17.433	15.7208	1.10891		13.9	39.76
11	C/C	PFpp	PF	pp	P2	449	4.7	935.98	1.62048	22.5442	0.0718802		7.8	41.2326
