# Supplementary material for: Metabolic Heat Stress Adaption in Transition Cows: Differences in Macronutrient Oxidation between Late-Gestating and Early-Lactating German Holstein Dairy Cows
Source: PLoS One. 2015 May 4;10(5):e0125264. doi: 10.1371/journal.pone.0125264 (PMC4418699; doi:10.1371/journal.pone.0125264)
Supplement: S2 Table — HS heat stress group; PF pair-fed group; ap ante partum; pp post-partum; P1 period 1 (thermoneutral conditions, ad libitum feeding, given as mean of the last days of P1 used for baseline correction); P2 period 2 (either heat stress, ad libitum feeding (HS) or thermoneutral conditions, pair-feeding(PF), given for day 1 to day 6); Hematocrit (L/L); Glucose (mmol/L); BHBA β-hydroxybutyric acid (mmol/L), NEFA non-esterified fatty acids (μmol/L); Urea (mmol/L); Creatinine (μmol/L); Urea/Creatinine ratio (mmol/μmol); NA noradrenaline (pg/ml); A adrenaline (pg/ml); RT rectal temperature (°C); RR respiratory rate (counts/min); HR heart rate (counts/min); DMI dry matter intake (kg); Water intake/DMI (L/kg); Milk yield (L). (XLS) [file pone.0125264.s006.xls]

## Sheet: Tabelle1
Animal	Treatment	Stage	Day (P2)	Hematocrit	Glucose	BHBA	NEFA	Urea	Creatinine	Urea/creatinine-ratio	NA	A	RT	RR	HR	DMI	Water intake/DMI	Milk yield
3	HS	ap	mean (P1)	32.2667	4.14	0.59	350	3.93333	88.8	0.0442927	294.38	63.615	39.4383	37.3333	83.3333	5.93477	2.72763
7	HS	ap	mean (P1)	34.9	3.63	0.413333	182	4.34667	87.4	0.0512811	129.625	87.46	38.5667	41	77.3333	11.3982	1.59417
8	HS	ap	mean (P1)	32	4.17	0.41	123.667	5.58333	96.7667	0.0577777	209.445	74.25	38.4333	35.3333	78.8333	11.119	2.27603
9	HS	ap	mean (P1)	35.7	4.46333	0.56	119	2.68333	74.9333	0.0358412	210.86	55.5	38.5667	33.75	97.5	12.6802	3.66263
12	HS	ap	mean (P1)	37.73	3.25667	0.323333	193	2.72667	101.65	0.025457	271.55	83.38	38.5833	34	89.8333	11.0992	2.46601
13	HS	ap	mean (P1)	33.75	3.99	0.486667	121	4.44333	102.867	0.0435422	165.11	65.465	39.1167	52.6667	101.5	13.152	2.57422
14	HS	ap	mean (P1)	32.0233	3.92667	0.593333	187.333	3.46	104.033	0.0333593	114.31	68.45	38.9833	36.8333	83.3333	9.01726	1.78626
3	HS	ap	1	32	4.06	0.54	495	4.24	96.7	0.0438469			39.3	61.5	66	7.2828	4.2566
7	HS	ap	1	34.5	3.64	0.48	265	4.35	92.3	0.0471289			38.45	88	76	9.27727	3.66487
8	HS	ap	1	32.6	4.14	0.39	154	5.14	112	0.0458929			39.95	91	78	7.35941	4.34817
9	HS	ap	1	31.4	3.85	0.41	283	3.17	93.6	0.0338675			39.45	80.5	68.5	7.21685	4.84976
12	HS	ap	1	36.05	3.97	0.51	375	2.74	110.5	0.0247964			38.7	72	90	8.47342	5.66477
13	HS	ap	1	33.96	4.02	0.43	126	4.97	103.9	0.0478345			39.15	56	91	10.458	4.30293
14	HS	ap	1	30.97	4.22	0.43	153	3.44	107.6	0.0319703			38.65	55.5	79	7.6858	4.16352
3	HS	ap	2	31.8	3.83	0.57	345	3.64	101.3	0.0359329	260.32	101.21	39.6	82	73	6.0233	6.30883
7	HS	ap	2	33.3	3.69	0.56	367	4.4	92.4	0.047619	171.225	81.23	38.55	104	60	9.36175	6.0886
8	HS	ap	2	28.32	4.03	0.28	396	4.74	116.6	0.0406518	121.455	106.72	40.85	70	74	2.68329	7.82621
9	HS	ap	2	30.2	3.76	0.5	418	3.13	97.4	0.0321355	321.16	83.77	39.65	95	60	7.95593	6.15893
12	HS	ap	2	39.34	3.84	0.61	418	2.65	117.4	0.0225724	303.295	124.33	38.5	66	102	7.91988	7.07081
13	HS	ap	2	33.99	3.96	0.38	156	3.75	107.6	0.0348513	212.2	68.21	39.75	95	87.5	9.213	3.79898
14	HS	ap	2	30.06	4.06	0.72	179	3.55	106.3	0.033396	91.535	32.975	38.85	64	82	8.051	3.1052
3	HS	ap	3	30.2	3.57	0.74	494	3.5	104.5	0.0334928	303.73	68.71	39.85	89	68	6.12184	6.86069
7	HS	ap	3	35.7	3.69	0.54	283	4.03	96.6	0.0417184	247.905	78.575	38.25	65.5		8.64672	9.25206
8	HS	ap	3	31.78	3.68	0.64	1111	5.85	124.6	0.0469502	230.48	58.83	40.35	59.5	71	3.67971	5.43522
9	HS	ap	3	31.5	3.49	0.44	471	2.89	107.3	0.0269338	480.62	97.875	39.1	96	44	8.1733	3.67049
12	HS	ap	3	34.58	3.5	0.7	542	2.55	117.3	0.0217391	302.005	135.345	38.9	84	96	6.13152	8.31768
13	HS	ap	3	33.59	3.75	0.58	231	4.65	121.3	0.0383347	207.56	97.705	39.85	86.5	80	8.7565	3.19762
14	HS	ap	3	29.77	3.82	0.65	330	2.95	108.8	0.027114	187.52	68.2	39.75	65.5	84	5.0215	4.97859
3	HS	ap	4	32.7	3.49	0.61	483	3.66	115.3	0.0317433	363.995	108.065	40.05	90.5	65.5	6.40458	8.74374
7	HS	ap	4	34.4	3.55	0.53	448	3.88	99	0.0391919	292.49	101.34	38.9	84		8.38123	8.94857
8	HS	ap	4	33.43	3.46	0.64	1200	4.72	127.4	0.0370487	269.81	101.66	41.1	84	78	3.91124	5.88049
9	HS	ap	4	32.2	3.56	0.45	484	2.48	94.6	0.0262156	365.035	139.845	39.2	96	84	7.39075	5.68278
12	HS	ap	4	34.45	3.3	0.67	756	2.25	132.6	0.0169683	285.465	118.3	39.35	93	96	6.13152	8.97004
13	HS	ap	4	33.12	3.64	0.62	337	4.52	137.2	0.0329446	193.135	45.795	40.3	92	89.5	8.217	5.47645
14	HS	ap	4	31.67	3.67	0.75	549	3.07	113.2	0.0271201	144.82	63.95	39.55	87.5	69	4.15	6.0241
3	HS	ap	5	31.5	3.48	0.7	579	3.8	112.9	0.0336581	241.935	70.47	40	89.5	76	5.5949	7.3281
7	HS	ap	5	32.1	3.42	0.62	397	3.81	103	0.0369903	163.44	69.35	39.25	79	90	5.82281	9.78909
8	HS	ap	5	31.62	3.42	0.75	783	5.28	127.5	0.0414118	347.845	125.475	40.35	85	80	3.56394	5.89236
9	HS	ap	5	31.1	3.59	0.54	487	2.58	99	0.0260606	159.57	114.97	39.1	78.5	87.5	9.99925	4.15031
12	HS	ap	5	33.39	3.35	0.64	667	2.63	147.9	0.0177823	281.125	103.82	39.5	105	96	4.50922	4.65712
13	HS	ap	5	31.74	3.38	0.77	455	4.82	141.2	0.034136	183.01	62.035	40.15	110	91	6.90975	5.57184
14	HS	ap	5	30.33	3.47	0.62	625	3.66	124	0.0295161	333.65	64.44	39.6	79	134.5	3.403	7.64032
3	HS	ap	6	30.6	3.28	0.81	698	3.99	112.1	0.0355932			39.8	72	76	5.05512	8.90187
7	HS	ap	6	33.7	3.34	0.62	691	4.17	120.5	0.0346058			39.3	76	80	6.98737	9.87496
8	HS	ap	6	29.09	3.21	0.69	1065	4.53	104.5	0.0433493			40.2	58.5	81	4.63064	4.1031
9	HS	ap	6	30.1	3.57	0.39	354	2.17	108.3	0.0200369			39.75	82	123	7.39075	5.54747
12	HS	ap	6	30.19	3.16	0.89	722	2.98	143.2	0.0208101			39.5	96	82.5	5.15218	5.62869
13	HS	ap	6	31.89	3.27	0.77	756	4.92	155.9	0.0315587			40.1	82	85	7.31645	4.37371
14	HS	ap	6	33.76	3.12	0.59	1157	4.51	127.1	0.0354839			39.7	109	165	3.91345	6.89928
1	PF	ap	mean (P1)	31.1667	3.71333	0.516667	174.667	2.23	77.6667	0.0287184	178.21	129.08	38.3667	52	81	12.2207	4.03516
2	PF	ap	mean (P1)	38.7867	3.31333	0.566667	255.667	2.48667	112.067	0.0221784	180.455	54.725	38.5833	23.5	68.3333	10.3871	2.31398
5	PF	ap	mean (P1)	31.63	3.69	0.523333	155.667	3.93	76.9667	0.0512184	271.885	107.465	38.5167	51.8333	87	11.3475	2.61465
6	PF	ap	mean (P1)	32.0867	3.8	0.396667	206.667	2.27667	85.8333	0.0265471	290.45	111.105	38.8333	34.1667	77.6667	11.7573	2.5237
10	PF	ap	mean (P1)	34.0667	3.35333	0.46	86.3333	2.79333	101.367	0.0275397	224.465	91.125	38.4333	23	77.3333	11.314	2.02982
11	PF	ap	mean (P1)	33.27	3.51667	0.35	197.667	3.43667	94.45	0.0374728	358.63	90.665	38.4333	35.5	82.6667	10.7545	2.69457
1	PF	ap	1	30.4	3.85	0.5	582	2.81	83.4	0.033693			38.25	44.5	55.5	7.1445	3.77913
2	PF	ap	1	37.96	3.26	0.61	284	2.82	113	0.0249558			38.95	28	64	7.07824	4.5209
5	PF	ap	1	29.64	3.73	0.35	224	4.04	86.5	0.0467052			40.75	32	90	8.95671	3.12615
6	PF	ap	1	32.53	3.96	0.48	350	2.66	88.5	0.0300565			39.65	34	104	9.25288	3.78261
10	PF	ap	1	36.17	3.28	0.46	284	4.4	115.7	0.0380294			38.35	24	77	6.98279	3.15061
11	PF	ap	1	33.41	3.59	0.4	692	3.36	99.1	0.0339051			38.3	27	81	7.7268	3.36491
1	PF	ap	2	34	3.23	0.43	740	2.78	85	0.0327059	263.625	110.21	37.9	47	60	7.1445	2.79936
2	PF	ap	2	35.32	3.54	0.41	389	2.84	115.2	0.0246528	142.52	80.475	38.55	32	65	2.51576	12.3223
5	PF	ap	2	31.21	3.51	0.46	357	3.27	93.8	0.0348614	239.245	145.775	39.45	62	78	9.07435	2.31422
6	PF	ap	2	31.64	3.6	0.35	460	2.35	86.7	0.027105	286.89	116.54	38.65	35	80	8.18688	6.59592
10	PF	ap	2	32.88	3.01	0.38	305	3.66	107.8	0.0339518	183.32	78.16	39.1	26.5	74	6.49277	2.6183
11	PF	ap	2	33.47	3.59	0.46	521	3.43	103.1	0.0332687	279.935	70.42	38.55	40	84	8.0556	3.97239
1	PF	ap	3	30.4	3.21	0.47	637	2.63	88.4	0.0297511	189.57	59.22	38.2	54	57	7.1445	2.79936
2	PF	ap	3	36.836	2.69	0.58	797	2.77	120.8	0.0229305	113.905	50.88	38.6	30	72	3.58176	7.259
5	PF	ap	3	31.25	3.55	0.57	198	3.27	78	0.0419231	281.575	86.08	39.35	51.5	84.5	9.4116	3.29381
6	PF	ap	3	28.85	3.46	0.42	619	2.45	95.7	0.0256008	242.925	118.32	39.35	45	90	7.76048	1.67515
10	PF	ap	3	32.47	3.04	0.43	399	3.73	102.1	0.0365328	208.265	70.955	38.65	29	72	4.98187	6.42329
11	PF	ap	3	32.8	3.6	0.42	535	3.05	102.2	0.0298434	206.015	50.69	38.45	30.5	82.5	8.1378	1.96613
1	PF	ap	4	31.3	3.38	0.53	727	2.51	90.1	0.0278579	242.12	83.23	38.45	44	48	7.1445	3.35923
2	PF	ap	4	37.14	2.69	1.15	1528	3.05	110.7	0.0275519	107.305	63.85	38.4	32.5	75	3.79496	8.95925
5	PF	ap	4	31.11	3.57	0.39	271	3.29	75.1	0.0438083	290.455	193.82	39.2	43.5	78.5	8.62338	2.43524
6	PF	ap	4	29.95	3.36	0.41	514	2.23	87.1	0.0256028	210.345	130.825	38.6	33	81	7.20616	3.88556
10	PF	ap	4	31.99	2.61	0.43	421	2.89	96.1	0.0300728	106.4	44.42	38.55	26	78	5.47189	3.65504
11	PF	ap	4	31.04	3.51	0.36	476	2.87	101.9	0.0281649	232.995	68.82	38.5	32	76	8.5488	2.92439
1	PF	ap	5	28.6	3.42	0.51	673	2.5	91.5	0.0273224	129.995	74.525	38.3	53	51	7.1445	2.65939
2	PF	ap	5	35.64	2.45	1.19	1943	3.01	117.5	0.025617	160.405	60.54	38.45	34	82	3.49648	4.00403
5	PF	ap	5	28.93	2.4	2.63	534	5.36			220.67	181.745	39.6	43	74.5	8.39201	2.26406
6	PF	ap	5	30.03	3.27	0.41	625	2.26	88.5	0.0255367	169.095	59.425	38.65	43	77	6.14016	3.90869
10	PF	ap	5	30.58	2.28	0.34	380	2.77	99.6	0.0278112	134.075	70.765	38.6	31	75	4.98187	1.80655
11	PF	ap	5	30.55	3.47	0.3	402	3.08	109.4	0.0281536	260.63	81.38	38.55	34	75.5	7.4802	1.60424
1	PF	ap	6	34.3	3.47	0.79	995	2.62	92.9	0.0282024			39.2	39	82	7.1445	1.95955
2	PF	ap	6	36.59	2.77	1.19	1638	2.94	115.9	0.0253667			38.3	27	63.5	4.43456	5.41204
5	PF	ap	6	31.4	3.45	0.44	342	4.33	88.8	0.0487613			38.75	44.5	88.5	8.07829	3.09471
6	PF	ap	6	28.59	3.54	0.44	817	2.26	86.9	0.0260069			38.4	30	83	6.48128	3.39439
10	PF	ap	6	31.66	2.95	0.56	620	3.3	100	0.033			38.2	30	68	4.49185	3.56201
11	PF	ap	6	31.29	3.4	0.42	459	3.07	106.7	0.0287723			38.2	35	75.5	6.7404	2.52211
3	HS	pp	mean (P1)	31.9167	2.79667	2.14333	752	4.34667	88.8667	0.0489704	230.31	102.72	38.7667	29.3333	78.5	14.013	4.02901	32.1667
7	HS	pp	mean (P1)	32	3.38333	0.646667	390.333	4.33667	76.4667	0.0568238	167.125	82.4	38.5167	37.3333	82.1667	18.3107	4.66276	40.7667
8	HS	pp	mean (P1)	30.5867	4.10333	0.903333	972.333	4.21	91.6333	0.0459374	129.515	67.855	38.7167	26.1667	72.6667	15.4458	4.19158	28.7333
9	HS	pp	mean (P1)	32.7	4.05	0.56	456.667	2.95667	64.7667	0.0457003	120.815	84.98	38.9	30.3333	82.3333	19.5355	3.58253	28.4333
12	HS	pp	mean (P1)	27.1233	2.75667	1.15667	779.333	2.00333	72.4	0.0277628	241.98	78.815	38.8567	35.3333	79.6667	15.2833	5.39783	32.4
13	HS	pp	mean (P1)	33.38	2.79667	1.65333	1143.67	3.68	87.6667	0.0420439	180.15	64.33	39.5167	41.6667	89.1667	15.5337	4.59948	34.4
3	HS	pp	1	33.33	2.94	1.47	955	4.14	93.7	0.0441836			39.8	85	87.5	12.531	5.02752	34.3
7	HS	pp	1	32.6	3.63	1.3	428	5.53	78.8	0.0701777			39.45	96.5	87	15.3582	5.20894	36.9
8	HS	pp	1	26.46	3.35	0.29	1345	5.8	124.6	0.046549			39	62	90	11.1083	7.83198	24.1
9	HS	pp	1	29.6	3.44	0.59	563	3.56	76.4	0.0465969			39.45	81.5	93	8.94929	10.8388	27.4
12	HS	pp	1	28.68	3.04	1.65	920	2.86	89.9	0.0318131			39.3	72	93	13.3103	6.46116	32.3
13	HS	pp	1	32.94	3.3	1.07	918	4.13	104.4	0.0395594			40.25	104	90	14.6311	5.3311	35.2
3	HS	pp	2	28	2.81	1.91	590	5.01	98.3	0.0509664	259.79	83.775	40	84	83	11.6787	5.22316	32.2
7	HS	pp	2	28.32	3.36	1.52	674	6.55	84.9	0.0771496	226.375	103.11	40.14	100.5	84	11.6365	6.35931	35.9
8	HS	pp	2	24.17	3.63	1.29	1145	5.4	105.6	0.0511364	105.49	154.39	39.5	66	87	13.0579	5.74364	27
9	HS	pp	2	31.2	3.14	0.73	1154		68.8		239.62	87.85	39.25	55	99	8.89724	7.41803	19.6
12	HS	pp	2	26.12	2.57	1.94	720	2.45	88.6	0.0276524	219.73	104.45	40.25	82	96	10.1357	7.89288	30.6
13	HS	pp	2	32.25	3.04	1.11	776	4.58	105.1	0.0435775	330.825	114.595	40.55	111	92	12.5784	5.7241	33
3	HS	pp	3	28.71	3.61	0.56	334	3.78	75.1	0.0503329	231.13	94.55	40.45	82	78	8.56902	7.11867	27.3
7	HS	pp	3	31.78	2.25	3.97	607	7.14	86.8	0.0822581	250.08	83.22	39.65	99	77	10.0491	6.86629	30.2
8	HS	pp	3	23.99	3.7	1.13	1437	4.64	110.1	0.0421435	200.035	167.475	40.25	78	81	10.5642	6.81546	25.9
9	HS	pp	3	30	3.46	0.64	676	3.45	105.4	0.0327324	357.065	123.89	40.85	78	79	9.1445	4.81163	24.1
12	HS	pp	3	28.62	2.16	3.06	766	3.49	107	0.0326168	342.565	144.275	40.55	88.5	93	6.64559	11.7371	27.2
13	HS	pp	3	31.2	2.86	1.19	831	5.37	114.6	0.0468586	265.715	95.18	40.45	84	87	11.8054	5.92951	30.2
3	HS	pp	4	28.4	2.11	3.93	626	6.01	101.8	0.0590373	266.835	119.74	40.35	66	71	10.375	5.78315	26.1
7	HS	pp	4	28.15	1.74	5.09	1242	6.16	87.6	0.0703196	292	101.14	40	89.5	84.5	10.6938	9.35118	27.9
8	HS	pp	4	24.8	3.39	1.43	1350	6.24	129.4	0.0482226	143.355	123.775	40.25	82	82.5	10.2015	6.37161	24.2
9	HS	pp	4	29.7	3.1	0.65	603	4.52	96.6	0.0467909	208.36	64.36	40.65	70	67	10.6498	4.60103	23.4
12	HS	pp	4	28.12	1.52	6.06	800	4.21	106.2	0.0396422	541.795	125.43	40.65	72	93	5.49815	13.8228	22
13	HS	pp	4	31.46	3.04	1.16	700	6.57	122.9	0.0534581	269.405	77.215	40.45	83	85	12.7531	4.93998	30.1
3	HS	pp	5	27	2.52	3.77	584	5.74	108.8	0.0527574	192.885	57.695	40.35	59.5	77	7.7674	4.37727	23.4
7	HS	pp	5	27.56	1.79	4.1	616	5.17	88.3	0.0585504	166.77	65.605	39.85	87	77	11.761	5.95188	27.8
8	HS	pp	5	20.38	3.47	1.98	1028	6.71	133.7	0.050187	166.39	118.44	39.7	99	90	6.30226	6.34693	19.4
9	HS	pp	5	28.9	2.9	0.81	543	3.97	130	0.0305385	234.18	109.145	40.5	84.5	63.5	8.71938	5.84904	22
12	HS	pp	5	26.5	1.46	0.77	819	3.86	105	0.0367619	327.505	118.515	40.6	83	91.5	5.35472	10.2713	20.7
13	HS	pp	5	29.88	2.82	1.01	576	6.7	114.5	0.0585153	291.6	77.12	40.55	91.5	76.5	10.0016	7.09888	27.7
3	HS	pp	6	25.7	2.21	5.06	688	6.37	105.3	0.0604938			40.05	58	81	6.97961	7.73683	21.2
7	HS	pp	6	28.47	2.33	2.51	1211	4.76	95.6	0.0497908			40	94.5	75	10.8939	8.16969	27.6
8	HS	pp	6	20.18	3.16	0.88	1786	12.49	188.6	0.0662248			38.95	75	75	7.66246	6.00329	13.4
9	HS	pp	6	28.9	3.27	0.72	748	4.13	95.2	0.0433824			39.7	66	63	11.2788	4.61042	20.8
12	HS	pp	6	25.76	1.64	0.16	1255	3.77	102.5	0.0367805			40.15	79.5	82	6.82249	7.62185	18.9
13	HS	pp	6	27.13	2.91	0.91	816	6.4	129.7	0.0493446			41.2	96	78.5	9.94917	5.22657	25.6
1	PF	pp	mean (P1)	29.1	2.99667	1.50333	1010.33	3.10667	76.5333	0.040619	217.115	76.435	38.6333	48.6667	77.3333	13.3066	4.47182	33.2
2	PF	pp	mean (P1)	29.2733	2.94	0.783333	904.667	2.57333	80.3	0.0319506	166.295	55.65	38.4	33.8333	75	15.3085	5.83916	38.2
4	PF	pp	mean (P1)	29.0333	3.61667	0.58	531.333	3.10667	64.9333	0.0479401	296	86.68	38.8167	45.5	78.1667	15.5724	4.79661	32.5667
6	PF	pp	mean (P1)	26.4633	3.16	0.526667	343.667	3.08	73.6667	0.041801	139.75	76.435	38.2333	38	88.5	14.8707	4.07573	31.4
10	PF	pp	mean (P1)	27.0233	2.86333	0.703333	509	3.56	87.7333	0.0406032	156.515	30.04	37.7167	49	74	15.9386	4.07294	39.6667
11	PF	pp	mean (P1)	32.4167	2.98333	1.56333	1022	3.49333	80.4667	0.0434417	394.735	60.48	38.8	38.6667	98.6667	16.1339	4.29461	38.1333
1	PF	pp	1	31.4	2.13	2.87	1139	4.1	72.2	0.0567867			38.7	24.5	68.5	6.7545	5.92198	26.3
2	PF	pp	1	28.79	3.04	0.73	847	2.65	77.9	0.034018			39	24	84	13.4564	6.68828	34.9
4	PF	pp	1		3.27	0.86	1082	3.76	61.3	0.0613377			37.4	25	70	6.5835	7.74664	29.7
6	PF	pp	1	27.1	3.3	0.79	537		71.2				38.9	26	87	13.5479	5.01922	30.5
10	PF	pp	1	27.71	2.4	0.77	551	3.46	86.5	0.04			38.45	33	81	14.2802	5.46209	40.1
11	PF	pp	1	32.73	2.89	1.59	991	3.11	76.2	0.0408136			38.85	30	85	14.6595	4.70685	35.5
1	PF	pp	2		1.75	4.33	2062	4.2			264.57	67.94	38.6	21.5	70	6.84	5.70175	23.1
2	PF	pp	2	28.65	2.89	0.89	769	2.5	73.1	0.0341997	169.13	37.11	38.1	25	72	11.6668	6.77137	34.9
4	PF	pp	2	28.6	2.47	2.62	1174	4.47	63.3	0.0706161	518.63	72.15	36.9	32.5	61.5	7.2675	6.32955	23.4
6	PF	pp	2	26.77	3.2	0.87	478	3.08	72.6	0.0424242	155.49	65.09	38.8	33	72	12.541	5.98039	32
10	PF	pp	2	30.11	2.03	1.39	726	3.47	83.3	0.0416567	137.885	40.065	38.45	32	78	13.0902	6.18783	35.2
11	PF	pp	2	34.48	2.95	1.41	1218	3.23	82	0.0393902	283.435	32.025	38.9	41	82	12.469	5.61392	38
1	PF	pp	3	28.2	1.93	3.99	1624	3.6	71.8	0.0501393	155.12	41.685	39.4	22	66.5	6.498	5.38627	19.6
2	PF	pp	3	28.2	2.22	0.95	862	2.65	76.7	0.0345502	146.38	42.89	38.45	26	69	10.7102	7.46953	36.8
4	PF	pp	3	29.4	3.31	2.2	766	4.02	73.6	0.0546196	198.71	71.9	39.05	50.5	63.5	6.9255	7.65288	20.2
6	PF	pp	3	26.34	3.01	0.74	478	3.01	73.2	0.0411202	141.285	41.035	38.7	26	75	10.8933	6.42599	31.1
10	PF	pp	3	27.29	1.83	1.86	1150	3.52	83.4	0.0422062	124.145	19.36	38.2	25	75	11.351	5.81449	34.9
11	PF	pp	3	32.09	2.3	1.97	1292	3.42	80.2	0.0426434	373.34	44.3	38.45	33	90	9.85725	5.88399	34.7
1	PF	pp	4	28.3	2.01	4.9	2076	4.65	77.3	0.0601552	258.155	67.745	38.1	26	60.5	7.353	5.71195	22.7
2	PF	pp	4	28.84	1.67	3.06	1204	3.52	78.8	0.0446701	211.445	58.945	38.25	22	66	11.0763	6.41006	30.7
4	PF	pp	4	30.9	2.89	1.95	1028	4.48	71.9	0.0623088	177.05	44.995	37.25	25	60	8.4645	5.19818	22
6	PF	pp	4	25.57	2.62	0.99	818	3.16	75.7	0.0417437	155.64	63.895	38.55	22	84	11.2594	5.15124	29.1
10	PF	pp	4	28.86	1.49	3	1652	3.79	83.8	0.0452267	194.08	56.21	37.95	22	78	11.8087	4.91165	30.1
11	PF	pp	4	31.95	1.82	2.75	2412	3.86	84	0.0459524	508.47	79.09	38.1	26	92	11.0367	5.43638	28.8
1	PF	pp	5	25.7	2.04	3.06	1470	3.98	77.9	0.0510911	243.775	64.85	38.3	34	71	6.669	4.49843	23.2
2	PF	pp	5	29.54	2.36	3.03	1185	3.38	79.9	0.0423029	139.47	40.87	38.65	26	72	9.154	5.68058	31.9
4	PF	pp	5	29.3	3.3	1.48	929	3.96	64.7	0.0612056	183.62	41.21	38	41.5	57.5	7.353	4.75996	23.3
6	PF	pp	5	27.28	2.72	1.01	669	3.13	70.4	0.0444602	126.295	47.285	38.25	25	75	9.24554	4.54273	30.1
10	PF	pp	5	28.85	1.83	2.43	1263	3.59	82.1	0.0437272	182.8	43.5	38.85	26	78	9.70324	3.40093	29.1
11	PF	pp	5	33.16	2.05	2.31	1720	3.77	81.2	0.0464286	402.17	78.785	38	22	94	9.68875	1.96104	29.1
1	PF	pp	6	30.1	3.4	2.92	1742	4.48	80.7	0.0555143			38.9	33.5	71.5	6.9255	4.33182	21.2
2	PF	pp	6	28.04	2.42	3.79	1438	3.1	72	0.0430556			38.105	21	71	8.05552	6.33106	26.8
4	PF	pp	6	28.3	3.12	1.3	891	3.55	63.5	0.0559055			37.7	35.5	77.5	7.524	5.44923	21.8
6	PF	pp	6	28.87	2.43	0.86	1225	3.06	74	0.0413514			37.85	22	76	9.52016	5.56713	25.2
10	PF	pp	6	29.88	1.96	1.84	1606	4.02	79.8	0.0503759			37.95	24	73.5	9.88632	4.55174	25.8
12	PF	pp	6	29.56	2.45	1.82	2333	3.5	83.8	0.0417661			38		84	7.9195	6.06099	30.6
