# Supplementary material for: Metabolic Heat Stress Adaption in Transition Cows: Differences in Macronutrient Oxidation between Late-Gestating and Early-Lactating German Holstein Dairy Cows
Source: PLoS One. 2015 May 4;10(5):e0125264. doi: 10.1371/journal.pone.0125264 (PMC4418699; doi:10.1371/journal.pone.0125264)
Supplement: S3 Table — (XLS) [file pone.0125264.s007.xls]

## Sheet: Tabelle1
Animal	Group	Treatment	Stage	Period	Day	THI	DMI
3	HSap	HS	ap	P1	1	57.4508	8.31953
7	HSap	HS	ap	P1	1	60.1933	8.65879
8	HSap	HS	ap	P1	1	58.374	11.0722
9	HSap	HS	ap	P1	1	62.3826	12.2165
12	HSap	HS	ap	P1	1	59.0683	11.1176
13	HSap	HS	ap	P1	1	59.9716	11.6947
14	HSap	HS	ap	P1	1	59.9716	10.1136
3	HSap	HS	ap	P1	2	58.7776	6.92294
7	HSap	HS	ap	P1	2	59.5538	10.288
8	HSap	HS	ap	P1	2	57.9389	11.0391
9	HSap	HS	ap	P1	2	60.0146	11.0427
12	HSap	HS	ap	P1	2	58.6486	12.1992
13	HSap	HS	ap	P1	2	59.4298	10.9103
14	HSap	HS	ap	P1	2	59.4298	9.3707
3	HSap	HS	ap	P1	3	59.2186	6.4003
7	HSap	HS	ap	P1	3	59.6758	10.3785
8	HSap	HS	ap	P1	3	56.8516	11.2045
9	HSap	HS	ap	P1	3	60.0762	11.9991
12	HSap	HS	ap	P1	3	59.0683	12.3908
13	HSap	HS	ap	P1	3	59.9068	11.5038
14	HSap	HS	ap	P1	3	59.9068	8.72745
3	HSap	HS	ap	P1	4	59.1997	6.22894
7	HSap	HS	ap	P1	4	59.7958	11.6275
8	HSap	HS	ap	P1	4	58.0819	11.1797
9	HSap	HS	ap	P1	4	59.7255	11.7383
12	HSap	HS	ap	P1	4	59.0533	12.8592
13	HSap	HS	ap	P1	4	59.6012	13.7572
14	HSap	HS	ap	P1	4	59.6012	9.35825
3	HSap	HS	ap	P1	5	59.9376	5.30359
7	HSap	HS	ap	P1	5	59.5309	12.0378
8	HSap	HS	ap	P1	5	58.7635	11.2045
9	HSap	HS	ap	P1	5	59.7131	12.8686
12	HSap	HS	ap	P1	5	58.9204	10.4747
13	HSap	HS	ap	P1	5	60.1867	13.7282
14	HSap	HS	ap	P1	5	60.1867	9.3043
3	HSap	HS	ap	P1	6	61.0485	6.27178
7	HSap	HS	ap	P1	6	58.5626	10.5293
8	HSap	HS	ap	P1	6	59.1977	10.973
9	HSap	HS	ap	P1	6	58.8581	13.4338
12	HSap	HS	ap	P1	6	59.597	9.96372
13	HSap	HS	ap	P1	6	59.4113	11.9707
14	HSap	HS	ap	P1	6	59.2313	8.38922
3	HSap	HS	ap	P2	1	77.1391	7.2828
7	HSap	HS	ap	P2	1	71.5932	9.27727
8	HSap	HS	ap	P2	1	76.6108	7.35941
9	HSap	HS	ap	P2	1	71.1875	7.21685
12	HSap	HS	ap	P2	1	76.8978	8.47342
13	HSap	HS	ap	P2	1	71.9628	10.458
14	HSap	HS	ap	P2	1	71.9628	7.6858
3	HSap	HS	ap	P2	2	75.9443	6.0233
7	HSap	HS	ap	P2	2	76.2234	9.36175
8	HSap	HS	ap	P2	2	75.6786	2.68329
9	HSap	HS	ap	P2	2	71.6296	7.95593
12	HSap	HS	ap	P2	2	77.1789	7.91988
13	HSap	HS	ap	P2	2	78.3891	9.213
14	HSap	HS	ap	P2	2	78.3891	8.051
3	HSap	HS	ap	P2	3	76.212	6.12184
7	HSap	HS	ap	P2	3	76.6265	8.64672
8	HSap	HS	ap	P2	3	77.1737	3.67971
9	HSap	HS	ap	P2	3	71.8292	8.1733
12	HSap	HS	ap	P2	3	76.6294	6.13152
13	HSap	HS	ap	P2	3	76.0926	8.7565
14	HSap	HS	ap	P2	3	76.0926	5.0215
3	HSap	HS	ap	P2	4	77.1774	6.40458
7	HSap	HS	ap	P2	4	76.4957	8.38123
8	HSap	HS	ap	P2	4	76.2187	3.91124
9	HSap	HS	ap	P2	4	71.7648	7.39075
12	HSap	HS	ap	P2	4	76.6294	6.13152
13	HSap	HS	ap	P2	4	75.8205	8.217
14	HSap	HS	ap	P2	4	75.8205	4.15
3	HSap	HS	ap	P2	5	76.7533	5.5949
7	HSap	HS	ap	P2	5	75.8072	5.82281
8	HSap	HS	ap	P2	5	76.0872	3.56394
9	HSap	HS	ap	P2	5	71.2304	9.99925
12	HSap	HS	ap	P2	5	76.0909	4.50922
13	HSap	HS	ap	P2	5	76.0203	6.90975
14	HSap	HS	ap	P2	5	75.9547	3.403
3	HSap	HS	ap	P2	6	75.2031	5.05512
7	HSap	HS	ap	P2	6	78.6989	6.98737
8	HSap	HS	ap	P2	6	75.5478	4.63064
9	HSap	HS	ap	P2	6	77.5715	7.39075
12	HSap	HS	ap	P2	6	75.2068	5.15218
13	HSap	HS	ap	P2	6	78.1038	7.31645
14	HSap	HS	ap	P2	6	78.7	3.91345
3	HSap	HS	ap	TD	0	58.4626	4.3654
7	HSap	HS	ap	TD	0	70.5366	9.3889
8	HSap	HS	ap	TD	0	74.6408	8.83543
9	HSap	HS	ap	TD	0	58.8581	12.173
12	HSap	HS	ap	TD	0	59.5213	6.98312
13	HSap	HS	ap	TD	0	69.5761	9.5035
14	HSap	HS	ap	TD	0	69.5761	6.972
1	PFap	PF	ap	P1	1	59.953	11.0848
2	PFap	PF	ap	P1	1	61.7969	9.67928
5	PFap	PF	ap	P1	1	59.1902	10.6469
6	PFap	PF	ap	P1	1	61.7969	7.84576
10	PFap	PF	ap	P1	1	61.7969	8.90203
11	PFap	PF	ap	P1	1	59.7006	7.8912
1	PFap	PF	ap	P1	2	59.9638	10.6518
2	PFap	PF	ap	P1	2	61.727	10.5065
5	PFap	PF	ap	P1	2	58.6576	11.3684
6	PFap	PF	ap	P1	2	61.727	9.46608
10	PFap	PF	ap	P1	2	61.727	8.90203
11	PFap	PF	ap	P1	2	59.7131	8.7132
1	PFap	PF	ap	P1	3		11.9508
2	PFap	PF	ap	P1	3	61.1913	12.4935
5	PFap	PF	ap	P1	3	58.4922	11.5214
6	PFap	PF	ap	P1	3	61.1913	12.0671
10	PFap	PF	ap	P1	3	61.1913	9.96374
11	PFap	PF	ap	P1	3	59.8361	10.4394
1	PFap	PF	ap	P1	4		13.7131
2	PFap	PF	ap	P1	4	61.293	10.4468
5	PFap	PF	ap	P1	4	58.758	11.8743
6	PFap	PF	ap	P1	4	61.293	11.8539
10	PFap	PF	ap	P1	4	61.293	10.4946
11	PFap	PF	ap	P1	4	58.6531	10.1106
1	PFap	PF	ap	P1	5	58.8003	11.8209
2	PFap	PF	ap	P1	5	60.4183	11.3849
5	PFap	PF	ap	P1	5	58.8944	10.2979
6	PFap	PF	ap	P1	5	60.4183	13.0052
10	PFap	PF	ap	P1	5	60.4183	12.0055
11	PFap	PF	ap	P1	5	58.374	10.8093
1	PFap	PF	ap	P1	6	59.492	11.1281
2	PFap	PF	ap	P1	6	58.9853	9.32963
5	PFap	PF	ap	P1	6	58.5956	11.8704
6	PFap	PF	ap	P1	6	58.9853	10.4127
10	PFap	PF	ap	P1	6	58.9853	11.442
11	PFap	PF	ap	P1	6	58.89	11.3436
1	PFap	PF	ap	P2	1	59.6682	7.1445
2	PFap	PF	ap	P2	1	60.5703	7.07824
5	PFap	PF	ap	P2	1	58.758	8.95671
6	PFap	PF	ap	P2	1	60.5703	9.25288
10	PFap	PF	ap	P2	1	60.5703	6.98279
11	PFap	PF	ap	P2	1	58.7635	7.7268
1	PFap	PF	ap	P2	2	60.2261	7.1445
2	PFap	PF	ap	P2	2	60.6306	2.51576
5	PFap	PF	ap	P2	2	58.7525	9.07435
6	PFap	PF	ap	P2	2	60.6306	8.18688
10	PFap	PF	ap	P2	2	60.6306	6.49277
11	PFap	PF	ap	P2	2	58.7635	8.0556
1	PFap	PF	ap	P2	3	59.5639	7.1445
2	PFap	PF	ap	P2	3	60.2598	3.58176
5	PFap	PF	ap	P2	3	58.6667	9.4116
6	PFap	PF	ap	P2	3	60.2598	7.76048
10	PFap	PF	ap	P2	3	60.2598	4.98187
11	PFap	PF	ap	P2	3	57.6544	8.1378
1	PFap	PF	ap	P2	4	59.5391	7.1445
2	PFap	PF	ap	P2	4	60.4471	3.79496
5	PFap	PF	ap	P2	4	58.7965	8.62338
6	PFap	PF	ap	P2	4	60.4471	7.20616
10	PFap	PF	ap	P2	4	60.4471	5.47189
11	PFap	PF	ap	P2	4	57.6544	8.5488
1	PFap	PF	ap	P2	5	59.388	7.1445
2	PFap	PF	ap	P2	5	59.7826	3.49648
5	PFap	PF	ap	P2	5	58.8944	8.39201
6	PFap	PF	ap	P2	5	59.7826	6.14016
10	PFap	PF	ap	P2	5	59.7826	4.98187
11	PFap	PF	ap	P2	5	59.3984	7.4802
1	PFap	PF	ap	P2	6	59.0723	7.1445
2	PFap	PF	ap	P2	6	59.4173	4.43456
5	PFap	PF	ap	P2	6	57.2968	8.07829
6	PFap	PF	ap	P2	6	59.4173	6.48128
10	PFap	PF	ap	P2	6	59.4173	4.49185
11	PFap	PF	ap	P2	6	56.4963	6.7404
1	PFap	PF	ap	TD	0	58.7118	7.1445
2	PFap	PF	ap	TD	0	59.1057	7.80312
5	PFap	PF	ap	TD	0	58.7558	6.98027
6	PFap	PF	ap	TD	0	59.1057	8.27216
10	PFap	PF	ap	TD	0	59.1057	6.37026
11	PFap	PF	ap	TD	0	58.0819	5.8362
3	HSpp	HS	pp	P1	1	58.4922	14.0375
7	HSpp	HS	pp	P1	1	60.2916	16.6744
8	HSpp	HS	pp	P1	1	60.1378	14.0962
9	HSpp	HS	pp	P1	1	59.6453	18.6491
12	HSpp	HS	pp	P1	1	60.4458	14.5342
13	HSpp	HS	pp	P1	1	58.769	15.1989
3	HSpp	HS	pp	P1	2	58.758	13.9408
7	HSpp	HS	pp	P1	2	59.986	18.4974
8	HSpp	HS	pp	P1	2	59.5652	14.7174
9	HSpp	HS	pp	P1	2	59.6567	20.2888
12	HSpp	HS	pp	P1	2	60.2886	15.2514
13	HSpp	HS	pp	P1	2	59.9492	14.8932
3	HSpp	HS	pp	P1	3	58.8944	13.8486
7	HSpp	HS	pp	P1	3	58.7415	16.6744
8	HSpp	HS	pp	P1	3	60.3953	14.9803
9	HSpp	HS	pp	P1	3	59.4716	18.1242
12	HSpp	HS	pp	P1	3	60.1448	15.5287
13	HSpp	HS	pp	P1	3	58.6531	15.7667
3	HSpp	HS	pp	P1	4	58.4851	14.8714
7	HSpp	HS	pp	P1	4	60.6236	17.8127
8	HSpp	HS	pp	P1	4	59.1504	15.5063
9	HSpp	HS	pp	P1	4	59.7877	19.521
12	HSpp	HS	pp	P1	4	68.303	16.5423
13	HSpp	HS	pp	P1	4	59.269	15.6793
3	HSpp	HS	pp	P1	5	58.747	12.4988
7	HSpp	HS	pp	P1	5	59.5652	18.5419
8	HSpp	HS	pp	P1	5	60.495	14.5088
9	HSpp	HS	pp	P1	5	59.3511	19.1653
12	HSpp	HS	pp	P1	5	59.9865	14.9645
13	HSpp	HS	pp	P1	5	58.7118	13.9323
3	HSpp	HS	pp	P1	6	59.2194	14.6687
7	HSpp	HS	pp	P1	6	59.265	18.5775
8	HSpp	HS	pp	P1	6	58.7271	16.3224
9	HSpp	HS	pp	P1	6	58.3434	19.9201
12	HSpp	HS	pp	P1	6	61.5404	14.343
13	HSpp	HS	pp	P1	6	58.901	16.9896
3	HSpp	HS	pp	P2	1	76.3502	12.531
7	HSpp	HS	pp	P2	1	76.6108	15.3582
8	HSpp	HS	pp	P2	1	76.8761	11.1083
9	HSpp	HS	pp	P2	1	74.1261	8.94929
12	HSpp	HS	pp	P2	1	77.4446	13.3103
13	HSpp	HS	pp	P2	1	75.4285	14.6311
3	HSpp	HS	pp	P2	2	76.8934	11.6787
7	HSpp	HS	pp	P2	2	75.6786	11.6365
8	HSpp	HS	pp	P2	2	76.0901	13.0579
9	HSpp	HS	pp	P2	2	77.2245	8.89724
12	HSpp	HS	pp	P2	2	77.5936	10.1357
13	HSpp	HS	pp	P2	2	75.8242	12.5784
3	HSpp	HS	pp	P2	3	75.8205	8.56902
7	HSpp	HS	pp	P2	3	77.1737	10.0491
8	HSpp	HS	pp	P2	3	76.0926	10.5642
9	HSpp	HS	pp	P2	3	75.5212	9.1445
12	HSpp	HS	pp	P2	3	77.3128	6.64559
13	HSpp	HS	pp	P2	3	75.9557	11.8054
3	HSpp	HS	pp	P2	4	75.1446	10.375
7	HSpp	HS	pp	P2	4	76.2187	10.6938
8	HSpp	HS	pp	P2	4	76.2187	10.2015
9	HSpp	HS	pp	P2	4	75.4216	10.6498
12	HSpp	HS	pp	P2	4	77.316	5.49815
13	HSpp	HS	pp	P2	4	76.0872	12.7531
3	HSpp	HS	pp	P2	5	75.9579	7.7674
7	HSpp	HS	pp	P2	5	76.0872	11.761
8	HSpp	HS	pp	P2	5	75.4216	6.30226
9	HSpp	HS	pp	P2	5	75.7859	8.71938
12	HSpp	HS	pp	P2	5	76.902	5.35472
13	HSpp	HS	pp	P2	5	74.0239	10.0016
3	HSpp	HS	pp	P2	6	76.7309	6.97961
7	HSpp	HS	pp	P2	6	75.5478	10.8939
8	HSpp	HS	pp	P2	6	77.6	7.66246
9	HSpp	HS	pp	P2	6	77.5956	11.2788
12	HSpp	HS	pp	P2	6	80.0153	6.82249
13	HSpp	HS	pp	P2	6	81.9078	9.94917
3	HSpp	HS	pp	TD	0	73.1689	13.0747
7	HSpp	HS	pp	TD	0	74.6408	14.958
8	HSpp	HS	pp	TD	0	67.3891	8.93198
9	HSpp	HS	pp	TD	0	63.3813	12.1377
12	HSpp	HS	pp	TD	0	60.844	11.3788
13	HSpp	HS	pp	TD	0	58.879	14.0197
1	PFpp	PF	pp	P1	1	59.2186	13.2867
2	PFpp	PF	pp	P1	1	59.7826	15.4703
4	PFpp	PF	pp	P1	1	59.2186	14.0647
6	PFpp	PF	pp	P1	1	59.7826	15.6533
10	PFpp	PF	pp	P1	1	59.7826	15.0583
11	PFpp	PF	pp	P1	1	59.93	16.3866
1	PFpp	PF	pp	P1	2	59.1997	14.0476
2	PFpp	PF	pp	P1	2	59.7711	14.6922
4	PFpp	PF	pp	P1	2	59.1997	16.0697
6	PFpp	PF	pp	P1	2	59.7711	16.0195
10	PFpp	PF	pp	P1	2	59.7711	16.4314
11	PFpp	PF	pp	P1	2	60.4822	9.08215
1	PFpp	PF	pp	P1	3	59.9376	13.7356
2	PFpp	PF	pp	P1	3	59.9244	16.6603
4	PFpp	PF	pp	P1	3	59.9376	15.2361
6	PFpp	PF	pp	P1	3	59.9244	14.8752
10	PFpp	PF	pp	P1	3	59.9244	17.0722
11	PFpp	PF	pp	P1	3	59.3416	14.154
1	PFpp	PF	pp	P1	4	59.4193	13.4107
2	PFpp	PF	pp	P1	4	60.3174	15.5618
4	PFpp	PF	pp	P1	4	59.4193	14.7188
6	PFpp	PF	pp	P1	4	60.3174	14.2802
10	PFpp	PF	pp	P1	4	60.3174	16.7061
11	PFpp	PF	pp	P1	4	59.482	14.9544
1	PFpp	PF	pp	P1	5	59.8419	12.0256
2	PFpp	PF	pp	P1	5	60.2309	14.7013
4	PFpp	PF	pp	P1	5	59.8563	14.8984
6	PFpp	PF	pp	P1	5	60.2309	15.7037
10	PFpp	PF	pp	P1	5	60.2309	14.5091
11	PFpp	PF	pp	P1	5	59.1843	17.524
1	PFpp	PF	pp	P1	6	59.0405	14.4837
2	PFpp	PF	pp	P1	6	59.8995	15.6625
4	PFpp	PF	pp	P1	6	58.9	17.1
6	PFpp	PF	pp	P1	6	60.2021	14.6281
10	PFpp	PF	pp	P1	6	60.0777	16.6008
11	PFpp	PF	pp	P1	6	59.2321	15.9232
1	PFpp	PF	pp	P2	1	59.7422	6.7545
2	PFpp	PF	pp	P2	1	60.4458	13.4564
4	PFpp	PF	pp	P2	1	59.7422	6.5835
6	PFpp	PF	pp	P2	1	60.4458	13.5479
10	PFpp	PF	pp	P2	1	60.4458	14.2802
11	PFpp	PF	pp	P2	1	59.0533	14.6595
1	PFpp	PF	pp	P2	2	59.3253	6.84
2	PFpp	PF	pp	P2	2	60.2886	11.6668
4	PFpp	PF	pp	P2	2	59.3253	7.2675
6	PFpp	PF	pp	P2	2	60.2886	12.541
10	PFpp	PF	pp	P2	2	60.2886	13.0902
11	PFpp	PF	pp	P2	2	69.8482	12.469
1	PFpp	PF	pp	P2	3	58.8944	6.498
2	PFpp	PF	pp	P2	3	60.1448	10.7102
4	PFpp	PF	pp	P2	3	58.4372	6.9255
6	PFpp	PF	pp	P2	3	60.1448	10.8933
10	PFpp	PF	pp	P2	3	60.1448	11.351
11	PFpp	PF	pp	P2	3	59.1927	9.85725
1	PFpp	PF	pp	P2	4	57.9411	7.353
2	PFpp	PF	pp	P2	4	68.303	11.0763
4	PFpp	PF	pp	P2	4	57.9411	8.4645
6	PFpp	PF	pp	P2	4	68.303	11.2594
10	PFpp	PF	pp	P2	4	68.303	11.8087
11	PFpp	PF	pp	P2	4	59.8374	11.0367
1	PFpp	PF	pp	P2	5	58.3335	6.669
2	PFpp	PF	pp	P2	5	59.9865	9.154
4	PFpp	PF	pp	P2	5	58.3335	7.353
6	PFpp	PF	pp	P2	5	59.9865	9.24554
10	PFpp	PF	pp	P2	5	59.9865	9.70324
11	PFpp	PF	pp	P2	5	59.8764	9.68875
1	PFpp	PF	pp	P2	6	59.0048	6.9255
2	PFpp	PF	pp	P2	6	60.0508	8.05552
4	PFpp	PF	pp	P2	6	59.0048	7.524
6	PFpp	PF	pp	P2	6	59.912	9.52016
10	PFpp	PF	pp	P2	6	60.7776	9.88632
11	PFpp	PF	pp	P2	6	58.901	7.9195
1	PFpp	PF	pp	TD	0	58.3049	5.77125
2	PFpp	PF	pp	TD	0	60.685	12.129
4	PFpp	PF	pp	TD	0	58.7	6.9255
6	PFpp	PF	pp	TD	0	60.2309	10.5729
10	PFpp	PF	pp	TD	0	60.6907	13.0444
11	PFpp	PF	pp	TD	0	58.7839	13.817
